# Supplementary material for: Two types of double chambered left ventricle: a case series
Source: Eur Heart J Case Rep. 2025 Jan 23;9(2):ytaf023. doi: 10.1093/ehjcr/ytaf023 (PMC11799942; doi:10.1093/ehjcr/ytaf023)
Supplement: ytaf023_Supplementary_Data [file ytaf023_supplementary_data.zip]

Archive with 13 entries (13 files):
- Movie 1.mp4
- Movie 10.avi
- Movie 10.mp4
- Movie 2.mp4
- Movie 3.mp4
- Movie 4.mp4
- Movie 5.mp4
- Movie 6.mp4
- Movie 7.mp4
- Movie 8.avi
- Movie 8.mp4
- Movie 9.avi
- Movie 9.mp4
